# Supplementary material for: In Situ Hydrogel Growth on Flame-Sprayed Hydroxyapatite (HA)/TiO2-Coated Stainless Steel via TiO2-Photoinitiated Polymerization
Source: Gels. 2025 Oct 18;11(10):837. doi: 10.3390/gels11100837 (PMC12564610; doi:10.3390/gels11100837)
Supplement: Supplementary file 1 [file gels-11-00837-s001.zip]

Archive with 1 entries (1 files):
- gels-3900204-supplementary.pdf
